# Supplementary material for: Tumor-Derived CXCL10 and CCL20 Polarize the Immune Microenvironment in Nasopharyngeal Carcinoma via Competitive Recruitment of Effector T Cells and Tregs
Source: Int J Med Sci. 2026 Jan 1;23(1):26–41. doi: 10.7150/ijms.116010 (PMC12701978; doi:10.7150/ijms.116010)
Supplement: Supplementary file 1 — Supplementary figures and data. [file ijmsv23p0026s1.zip]

Archive with 4 entries (4 files):
- supplementary figures.pdf
- Supplementary data 1.csv
- Supplementary data 2.xlsx
- Supplementary data 3.xlsx
