# Supplementary material for: Tumor-Derived CXCL10 and CCL20 Polarize the Immune Microenvironment in Nasopharyngeal Carcinoma via Competitive Recruitment of Effector T Cells and Tregs
Source: Int J Med Sci. 2026 Jan 1;23(1):26–41. doi: 10.7150/ijms.116010 (PMC12701978; doi:10.7150/ijms.116010)
Supplement: Supplementary file 1 — Supplementary figures and data. [file ijmsv23p0026s1.zip › Supplementary data 1.csv]

	p_val	avg_log2FC	pct.1	pct.2	p_val_adj
NUF2	1.65035613294101e-45	0.726246937386997	0.533	0.036	6.16226476478844e-41
KIFC1	3.66221626517044e-43	0.657294989475694	0.476	0.025	1.36743493125199e-38
AURKB	7.92037615551077e-43	0.597198401007877	0.419	0.01	2.95738925270617e-38
KIF2C	1.64418666528175e-42	0.633861746436593	0.457	0.021	6.13922858949551e-38
FAM64A	4.22716988556736e-42	0.639679953367312	0.438	0.017	1.578382963572e-37
MKI67	6.71701388204241e-42	1.13363669583943	0.533	0.048	2.50806581341582e-37
BIRC5	3.16293703664486e-41	1.02838531101727	0.59	0.073	1.18100906011282e-36
RRM2	9.70187347878728e-41	1.21274766330083	0.495	0.036	3.62258253824438e-36
PBK	1.08761784592002e-39	0.543625442828804	0.505	0.042	4.06105627488076e-35
UBE2C	6.27487310079085e-39	1.75250642904583	0.629	0.103	2.3429748671043e-34
NCAPG	5.82152437658794e-38	0.540294257085167	0.476	0.038	2.17369898697417e-33
CDCA8	2.36562452442083e-37	0.692191300737068	0.571	0.082	8.83300541173492e-33
KIF4A	3.30997269155314e-36	0.384862834668611	0.371	0.013	1.23591070329903e-31
KIF20A	8.19328430952253e-36	0.339832470796581	0.352	0.008	3.05929042833262e-31
CCNA2	6.84940306417307e-34	0.424770953291631	0.371	0.017	2.55749861013158e-29
CEP55	1.56352173997198e-33	0.295089803364383	0.343	0.01	5.83803382488139e-29
CDCA5	1.71483306540534e-33	0.730898025686581	0.552	0.088	6.40301518291698e-29
TROAP	7.97799552950278e-33	0.861456716968989	0.505	0.065	2.97890375076104e-28
TOP2A	6.629209955715e-32	1.44920233539398	0.562	0.103	2.47528070536442e-27
TPX2	1.25577813149043e-31	0.925211386803697	0.61	0.134	4.68894996517212e-27
GTSE1	1.7213971253354e-31	0.442104334384473	0.343	0.015	6.42752472628984e-27
NDC80	5.16494454073353e-31	0.47328820117064	0.419	0.038	1.92853864206449e-26
TACC3	8.32988019559434e-31	0.461415096988521	0.419	0.04	3.11029396623297e-26
DEPDC1	1.62211094837614e-30	0.305583221802875	0.333	0.015	6.05680007014168e-26
PLK1	1.98688500212898e-30	0.414582318661081	0.314	0.01	7.4188299094494e-26
SKA1	2.10491313829428e-30	0.319860091453025	0.343	0.017	7.859535167077e-26
ESCO2	2.21986770876286e-30	0.323069242244653	0.333	0.015	8.28876403774964e-26
CKAP2L	3.22158143839064e-30	0.327899204181352	0.314	0.01	1.20290629328068e-25
NCAPH	3.6858145760157e-29	0.359220737673557	0.41	0.04	1.3762463045385e-24
NEK2	3.83442096708929e-29	0.297755487475883	0.362	0.025	1.43173444490147e-24
CENPF	4.98076441361881e-29	1.54378605013722	0.629	0.161	1.85976762440113e-24
TK1	4.99959192284676e-28	0.999202003300422	0.61	0.149	1.86679762807175e-23
MELK	7.58638722097222e-28	0.370921486965277	0.467	0.063	2.83268112443882e-23
FOXM1	1.21325633486268e-27	0.377799663589761	0.438	0.057	4.53017782874375e-23
PKMYT1	1.71667453729711e-27	0.460838848728432	0.457	0.065	6.40989105481368e-23
KIF23	6.07335568032358e-27	0.595327335799085	0.505	0.092	2.26773027747602e-22
CASC5	1.9687166030669e-26	0.410676505595847	0.41	0.05	7.3509909241915e-22
BUB1B	3.04005416913952e-26	0.282523970627727	0.381	0.04	1.13512582621501e-21
CDCA3	4.42669151412887e-26	0.5321815186068	0.324	0.023	1.65288234446058e-21
CENPA	4.70702270589699e-26	0.261911440197524	0.248	0.004	1.75755520815488e-21
SPC25	4.85946905869454e-26	0.286503736574263	0.267	0.008	1.81447715182595e-21
ASPM	9.93191103127831e-26	0.866085365148776	0.438	0.069	3.70847625996901e-21
SPAG5	2.00811466722263e-25	0.298677659967461	0.4	0.05	7.4980993559426e-21
RAD51	6.23402031519444e-25	0.351647518563783	0.4	0.05	2.32772084549045e-20
HMMR	1.35513457897012e-24	0.54444212436867	0.4	0.055	5.05993700441651e-20
CDC20	2.15705565134447e-24	1.06759205923805	0.524	0.128	8.05423009655513e-20
CDKN3	3.32513267435936e-24	0.433960791599444	0.371	0.046	1.24157128927904e-19
KIF14	2.00835080039201e-22	0.314464572332631	0.324	0.034	7.49898105358371e-18
ASF1B	2.55327306880963e-22	0.616851755338088	0.524	0.13	9.53366631162827e-18
APOBEC3B	3.3909233854851e-21	0.799519429822684	0.667	0.277	1.26613688290628e-16
NCAPD2	5.30061737981326e-21	0.492453082798121	0.59	0.184	1.97919752344847e-16
PRC1	2.82080674229445e-20	0.621295993399918	0.514	0.149	1.05326102950532e-15
CENPE	8.6895213754132e-20	0.291863264984766	0.295	0.031	3.24458038636553e-15
NUSAP1	1.30680880347626e-19	1.11373418878447	0.667	0.312	4.87949339129999e-15
ANLN	1.41496182643481e-19	0.362074929264343	0.343	0.052	5.28332596372494e-15
KIAA0101	2.19075698154381e-19	1.04976040660371	0.571	0.201	8.18006749338642e-15
CCNB1	2.45565228241194e-19	1.08203347332371	0.571	0.208	9.16916005729796e-15
TRIP13	3.59349592174615e-19	0.288766970785453	0.448	0.096	1.3417754422208e-14
RAD51AP1	7.66361647456235e-19	0.565403662856782	0.524	0.157	2.86151775543684e-14
HMGB2	1.48232281438937e-18	1.13926880820299	0.657	0.321	5.53484515664848e-14
FAM83D	1.63315714455557e-18	0.415636099569714	0.362	0.065	6.09804546205603e-14
SGOL2	1.75206829140108e-18	0.513064520271158	0.467	0.126	6.5420477932625e-14
PTTG1	1.8130483205711e-18	1.53836679978809	0.819	0.553	6.76974112418044e-14
BUB1	2.39982664213489e-18	0.294985305233956	0.362	0.065	8.96071269906746e-14
CDCA2	2.47288255186273e-18	0.387910652016143	0.381	0.075	9.23349616040026e-14
PSRC1	3.22081666235434e-18	0.278642612054987	0.286	0.034	1.20262073355649e-13
SKA2	4.05816758939251e-18	0.432325795417991	0.657	0.26	1.51527919620327e-13
HMGB1	7.98502233867557e-18	0.944865447364949	0.971	0.96	2.98152749103807e-13
H2AFZ	1.18503763795625e-17	0.976114863788884	1	0.996	4.42481203636483e-13
MAD2L1	1.47081293211478e-17	0.616255505910888	0.667	0.319	5.49186840722337e-13
TUBA1B	2.9724336809777e-17	1.12486392289844	0.99	0.998	1.10987701214026e-12
SMC4	3.19360404356331e-17	0.834764224674077	0.771	0.455	1.1924598138261e-12
HMGN2	1.33798161077734e-16	1.20663186399835	0.971	0.906	4.99588953648152e-12
CCNB2	1.3892000140702e-16	0.908235478601221	0.581	0.241	5.18713393253673e-12
CLSPN	1.41214432440206e-16	0.457300164969806	0.448	0.117	5.27280569288487e-12
ORC6	2.3381961162031e-16	0.431418928243802	0.571	0.212	8.73059047829074e-12
CKS1B	2.35451915782043e-16	0.844731897338992	0.81	0.593	8.79153908338571e-12
UBE2T	2.72774794404989e-16	0.758490994033411	0.686	0.382	1.01851380482879e-11
NCAPG2	2.73797429185448e-16	0.272078635065075	0.448	0.115	1.02233222083554e-11
ARHGAP11A	3.11989686750814e-16	0.251227562181713	0.314	0.055	1.16493829135886e-11
CDC25B	9.212493866545e-16	0.274303952996216	0.41	0.099	3.43985308482924e-11
DHFR	1.97464654928029e-15	0.59434237938805	0.524	0.189	7.37313275035769e-11
KNSTRN	2.24549612429703e-15	0.319849705311036	0.41	0.113	8.38445797851267e-11
DTL	7.69023797923282e-15	0.304093668998388	0.371	0.088	2.87145795906574e-10
SUN2	1.08805600525772e-14	0.25082989919897	0.419	0.115	4.06269231803181e-10
DEK	1.269125591128e-14	0.595733269810002	1	0.966	4.73878804471282e-10
CENPU	1.27802481471971e-14	0.34595034713221	0.429	0.132	4.77201685568193e-10
FAM111B	1.50285854498038e-14	0.529277446833158	0.448	0.143	5.61152352110224e-10
PARPBP	1.74960182141929e-14	0.466601343014676	0.514	0.187	6.53283824099748e-10
ECT2	2.38320301436471e-14	0.524851339619893	0.6	0.281	8.8986417353364e-10
KIAA1524	2.54147034820885e-14	0.316224033327711	0.486	0.166	9.48959613317701e-10
CENPK	2.82550326712717e-14	0.332576155857313	0.533	0.197	1.05501466491262e-09
CENPW	4.13642088818858e-14	0.632348104117948	0.676	0.367	1.54449819544073e-09
FANCI	9.90872006656969e-14	0.341940148188496	0.571	0.222	3.69981698565646e-09
CXCL10	1.04117869336865e-13	2.04739872147978	0.819	0.457	3.88765712316922e-09
AURKA	2.23231758190031e-13	0.419942820938212	0.362	0.099	8.33525061905755e-09
GPSM2	3.58810537534478e-13	0.270654947024565	0.457	0.151	1.33976266609999e-08
CDC45	4.11551496077482e-13	0.369783874720224	0.438	0.143	1.53669213120371e-08
ZWINT	5.03962540998466e-13	0.642959354471233	0.562	0.268	1.88174573183417e-08
CENPM	5.06707910500577e-13	0.50196998373264	0.429	0.147	1.8919966670181e-08
CDK1	5.44132072244277e-13	1.23790352027626	0.648	0.432	2.03173474455291e-08
CENPH	1.79893133239484e-12	0.426482298508256	0.695	0.379	6.71702970202908e-08
STMN1	2.24248957088438e-12	0.943698589611619	0.962	0.969	8.3732318087252e-08
KIF20B	3.85238230793768e-12	0.555012250598476	0.514	0.231	1.43844102996085e-07
RACGAP1	4.61936554776047e-12	0.41882573059153	0.505	0.216	1.72482490187828e-07
BRCA2	8.86569199007799e-12	0.264225271614431	0.362	0.105	3.31036073217522e-07
LSM4	1.01228764591786e-11	0.487388018655	0.99	0.889	3.77978084109269e-07
EEF1A1	1.78983322935187e-11	-0.403959922252351	1	1	6.68305829507696e-07
CKAP2	5.18775532986097e-11	0.385836597332138	0.448	0.182	1.93705596261679e-06
TYMS	7.41549302088225e-11	1.30056694814681	0.81	0.704	2.76887093906722e-06
CALM2	7.41699004785752e-11	0.56792249164494	0.981	0.979	2.76942991396952e-06
H2AFX	1.08849098404291e-10	0.689995033595379	0.905	0.704	4.06431648531781e-06
MCM7	1.24973905001553e-10	0.635376518141204	0.867	0.74	4.66640063885298e-06
RPL10A	1.99227099068382e-10	-0.368322597020681	1	1	7.4389406521143e-06
UHRF1	2.6028926010346e-10	0.291684528364104	0.314	0.09	9.7189406830031e-06
RPS5	3.2514282744417e-10	-0.372557706756333	1	0.998	1.21405080339379e-05
B2M	3.47321144993735e-10	0.421904942035776	1	1	1.29686242329211e-05
LMNB1	3.93342213477296e-10	0.467756370841124	0.724	0.493	1.46870049090288e-05
TMPO	6.02420741845671e-10	0.575606169833433	0.867	0.776	2.24937880797755e-05
DTYMK	6.08650963804158e-10	0.289078303532837	0.59	0.327	2.27264183374835e-05
BTG3	8.1787582521048e-10	0.426142287011275	0.943	0.885	3.05386654375341e-05
RHEB	8.68205742043162e-10	0.435937011607464	0.962	0.914	3.24179342021496e-05
H2AFV	9.33077680961461e-10	0.57006658422774	0.933	0.809	3.484018752942e-05
EEF2	1.1192343595394e-09	-0.360810722461329	1	0.998	4.17910917508417e-05
PSMC3IP	1.13104903814499e-09	0.250730019418383	0.41	0.153	4.22322400352957e-05
HNRNPA2B1	1.13730614951616e-09	0.374073930687787	1	0.998	4.24658743167839e-05
KPNA2	1.25118189221812e-09	0.883910905836828	0.819	0.732	4.67178806735324e-05
CHAF1A	1.25186916074421e-09	0.310930561064508	0.457	0.197	4.67435425930279e-05
RPS6	1.61514550297689e-09	-0.364572124975658	1	1	6.03079179356541e-05
BRCA1	1.6475386720904e-09	0.320561867444684	0.467	0.203	6.15174464771836e-05
RPL10	3.04384111924658e-09	-0.285311421825584	0.99	1	0.000113653983551548
FANCL	4.19708895630215e-09	0.261428777002079	0.648	0.354	0.000156715104539366
ARL6IP1	4.24378175536987e-09	0.698426965738331	0.886	0.885	0.000158458566963756
CDC6	4.25698647587509e-09	0.302696127768198	0.343	0.122	0.0001589516180227
PCNA	4.78991253988546e-09	0.611109054882477	0.829	0.669	0.000178850544326783
RPA3	5.21930358252688e-09	0.469825514352145	0.8	0.662	0.000194883576467971
ATAD2	5.2810145233645e-09	0.304109542699112	0.438	0.187	0.000197187801287907
SIVA1	6.2794089827062e-09	0.331676301179196	0.819	0.595	0.000234466852005267
ATAD5	6.50075307918775e-09	0.268709162398158	0.543	0.26	0.000242731619223791
RPL37	7.27995456032609e-09	-0.284557324139479	1	1	0.000271826223328016
RPS19	1.05980054764748e-08	-0.31593608408653	1	0.998	0.000395718926486093
COX8A	1.0677965918897e-08	0.393728804567457	1	0.985	0.000398704569445697
RPS4X	1.0759151711991e-08	-0.299147367347021	1	0.998	0.000401735965774032
BUB3	1.88362035804393e-08	0.427550307042246	0.962	0.887	0.000703325005490022
CCDC18	2.05091514942128e-08	0.25394103974425	0.533	0.281	0.000765791207642412
DNMT1	2.26236221460834e-08	0.446309177581659	0.819	0.683	0.000844743427312609
RPL13	2.28630499348102e-08	-0.284350516501545	1	0.998	0.000853683421515878
RPL17	2.49779560882908e-08	-0.378767987807874	1	1	0.000932651902380691
RNASEH2A	2.97447605413504e-08	0.443541157682472	0.771	0.574	0.00111063961385348
NUP37	3.4785735262398e-08	0.322280123541391	0.781	0.618	0.00129886456896268
DDX39A	3.63813045273857e-08	0.314367885281127	0.819	0.667	0.00135844152974806
ANP32E	3.83906757262e-08	0.291605229450104	0.638	0.407	0.00143346944094058
TPM4	3.90701198105877e-08	0.385021911631935	0.867	0.688	0.00145883920360754
RPS27	3.95945911060745e-08	-0.311122912935915	1	1	0.00147842243730971
EZH2	4.29484909956307e-08	0.282118706622727	0.562	0.319	0.00160365370528586
GGH	4.39512943353919e-08	0.361112482975537	0.619	0.388	0.0016410973791892
HPRT1	4.50996776928617e-08	0.327660963596169	0.8	0.631	0.00168397686537376
TTF2	5.91923332191707e-08	0.276158475603671	0.514	0.273	0.00221018253007061
NUCKS1	9.29496429447569e-08	0.498449166397957	0.952	0.956	0.00347064671791428
RPL6	9.30715494843962e-08	-0.286071975491681	1	1	0.00347519858619787
FEN1	9.77412786259032e-08	0.514082446015257	0.629	0.421	0.0036495616026126
DNAJC12	9.92103237300405e-08	-0.74744240904666	0.743	0.876	0.00370441427775598
PSME2	1.07727676261875e-07	0.326493581010985	0.962	0.912	0.00402244370394215
RPL18A	1.15187846378403e-07	-0.260601788249744	1	1	0.00430099899592319
DCK	1.16542572784895e-07	0.306028837401959	0.733	0.495	0.00435158312521519
CXCL11	1.36618233429415e-07	0.501068240450607	0.267	0.092	0.00510118821802092
LIG1	1.51124310861783e-07	0.408799268866075	0.543	0.319	0.00564283064326812
RAD21	1.693286863702e-07	0.458846153125312	0.867	0.883	0.00632256382037689
SLBP	1.81143586633899e-07	0.494687679347295	0.848	0.788	0.00676372038132315
RPS8	1.83114347685498e-07	-0.272334553342491	1	1	0.00683730662822883
RPL4	2.01703741617659e-07	-0.310978961009724	1	0.996	0.00753141600826177
RPLP0	2.35864129035697e-07	-0.275787144904045	1	1	0.00880693071406387
RPL13A	2.4117911438651e-07	-0.30709708445478	0.99	1	0.0090053869520779
KIF22	2.54404861666537e-07	0.401649431975191	0.724	0.549	0.00949922312976684
TAGLN2	2.5475960818631e-07	0.346890280999506	0.99	1	0.00951246901006863
SMC2	2.62540544166157e-07	0.378218930774526	0.59	0.396	0.00980300137862013
GNB2L1	2.94015823884852e-07	-0.303321396793828	0.99	1	0.0109782568480365
RNF181	3.05962327014642e-07	0.290153408215342	0.905	0.834	0.0114243273283997
RPS3A	3.59767368840658e-07	-0.298044080638352	1	1	0.0134333537851413
RPL34	3.70874236966794e-07	-0.262507200165818	1	0.998	0.0138480731341031
PLP2	3.71659740007732e-07	0.508175263091051	0.933	0.811	0.0138774030321487
SUMO2	3.98762684280714e-07	0.295651981598564	1	1	0.0148893998683576
MIS18A	4.5507152032474e-07	0.25775736496938	0.59	0.348	0.0169919154974054
RPL30	5.14497055288817e-07	-0.261885236640934	1	1	0.0192108055474291
GNG5	5.49048725779317e-07	0.278706289628906	0.99	0.99	0.0205009303718739
TUBB	5.64811548188251e-07	0.513004952501467	1	0.998	0.0210894983978011
GMNN	5.68038591239807e-07	0.326845143054364	0.638	0.436	0.0212099929583031
TUBA1C	5.86820305293702e-07	0.590378936781626	0.99	0.994	0.0219112833793616
DDX11	7.9574267383141e-07	0.275913900138937	0.543	0.321	0.029712235698191
SAE1	8.27734112685862e-07	0.280198523666118	0.714	0.512	0.0309067640335774
PTGES3	8.35401568815089e-07	0.282754572622952	0.99	1	0.0311930591779866
RPL26	9.20104699823778e-07	-0.300491844207361	1	1	0.0343557893867201
GLTSCR2	1.00800095478882e-06	-0.29774458182351	0.962	0.983	0.0376377476508598
RPL7	1.15547398718539e-06	-0.30338571795075	1	0.998	0.0431442432075154
RFC4	1.22551699823344e-06	0.345245588825239	0.629	0.453	0.0457595791970384
PFDN5	1.2897442189803e-06	-0.264137504050345	1	0.998	0.0481577593925054
SNRPG	1.32445953446353e-06	0.356263256316132	0.971	0.956	0.0494539945573338
RPA2	1.34592853719801e-06	0.290896198584482	0.79	0.597	0.0502556256504366
RPL3	1.47167390054914e-06	-0.331067696074786	1	1	0.0549508317726042
RPS9	1.5245352562687e-06	-0.253254705335946	1	0.998	0.0569246219338168
HIST1H4C	1.55758395402657e-06	1.42193223291631	0.79	0.656	0.0581586272593982
GBP5	1.59371277247259e-06	0.448398865246458	0.286	0.109	0.0595076412113542
RPS18	1.67279450392428e-06	-0.322278082786009	1	1	0.0624604739820286
HLA-C	1.8058805636419e-06	0.28674468152933	1	0.998	0.0674297743658247
NOV	1.95699368346964e-06	0.333430601848491	0.695	0.482	0.0730721871470729
PGAM1	2.26463724477123e-06	0.385666499136118	0.99	0.964	0.0845592900825129
NEMP1	2.37093371274667e-06	0.345848071732553	0.61	0.379	0.0885282939002479
CHCHD2	2.54936722584507e-06	0.380818550774538	1	0.99	0.095190822845829
ANP32B	2.55078152736814e-06	0.363076410807136	0.99	0.897	0.0952436314503989
PSMB9	2.80458563753384e-06	0.425429811085559	0.933	0.874	0.104720423119876
PTMA	3.0379039688831e-06	0.316564688792513	0.99	0.996	0.113432296294126
RPS12	3.14388863628245e-06	-0.272266536024089	1	1	0.11738965779015
HN1	3.5654069192694e-06	0.419692532804038	0.857	0.795	0.1331287289586
IDO1	3.72167827122144e-06	0.454746480758382	0.505	0.291	0.138963744969137
TSPAN13	3.78948147791235e-06	0.280328936289458	0.867	0.727	0.141495448903769
CKS2	3.93652149005994e-06	0.861678379744138	0.905	0.881	0.146985775917348
DNAJC9	3.94449097123101e-06	0.256771141591771	0.752	0.564	0.147283348374795
CTNNAL1	4.16450464997055e-06	0.309417797233568	0.476	0.287	0.15549843912525
MYL12A	4.32419999661649e-06	0.270914550077938	1	0.998	0.161461303673663
TUBB4B	4.36401907083354e-06	0.518947729721738	0.99	0.981	0.162948108085854
HLA-B	4.39791393677241e-06	0.258032023415944	1	1	0.164213708485145
GSTP1	4.51421388620195e-06	0.277170620830043	1	0.996	0.168556232296895
IER3IP1	4.88430091465964e-06	0.256271044076691	0.981	0.952	0.182374911852476
MRPL51	5.1622441473439e-06	0.294037453861826	0.981	0.96	0.192753034217674
RAN	5.46446177837044e-06	0.348533748810592	0.99	0.998	0.204037538342574
MAGOHB	6.19589252508634e-06	0.272657598732696	0.867	0.694	0.231348430994199
HSPA8	6.38861427400926e-06	0.391732839595483	1	0.994	0.238544468377232
BRD8	6.67909218832662e-06	0.327474143308734	0.705	0.518	0.249390623219928
PTMS	7.78813202966894e-06	0.338932966541167	0.943	0.908	0.290801061855809
CARHSP1	9.42819240871462e-06	0.370410328349707	0.733	0.52	0.352039276348995
PSMA7	9.90731738655495e-06	0.259985502209528	1	0.994	0.369929323896575
USP1	1.00921749520837e-05	0.31929952884021	0.781	0.646	0.376831720535853
UBE2S	1.1335195875604e-05	0.543702031831841	0.762	0.706	0.423244878799178
RANBP1	1.22469628738601e-05	0.458096968579431	0.962	0.937	0.457289346747062
ANXA7	1.22697056337483e-05	0.265636860874629	0.952	0.82	0.458138538658527
PSMA4	1.40050462495865e-05	0.312203025257184	1	0.941	0.52293442191331
PSMA6	1.7199266278826e-05	0.304931722946938	0.971	0.92	0.642203403585083
BCL2L12	1.76594786810941e-05	0.254229312993214	0.667	0.497	0.659387274473371
CCL5	1.78984437587483e-05	1.52502466801718	0.276	0.117	0.668309991507904
EIF3E	1.86559639438634e-05	-0.300341450832764	0.99	0.99	0.696595037699916
RRM1	1.95403475569344e-05	0.274313559431248	0.533	0.352	0.729617037428373
RPMS1/A73	1.99125796955651e-05	-0.271663997138724	0.305	0.518	0.743515813252706
PRNP	2.01910395268235e-05	0.254261828857586	0.943	0.836	0.753913224892064
C12orf75	2.11483734675256e-05	0.354352205929561	0.876	0.82	0.789659116903938
HMG20B	2.38912244250076e-05	0.327185750108552	0.771	0.713	0.89207442880536
RSAD2	2.45520361965759e-05	0.603728741921498	0.343	0.176	0.916748479543947
TAP1	2.54531511984477e-05	0.418629880033797	0.914	0.822	0.950395212598838
PSMC3	2.63449385037119e-05	0.332073485064446	0.952	0.904	0.9836936587901
EEF1G	2.66605977568196e-05	-0.288757924533686	1	1	0.995480059641887
BRWD1	2.7607774714037e-05	-0.265696619341938	0.657	0.78	1
C1R	2.83282153154388e-05	0.2902321943659	0.457	0.262	1
TMEM106C	3.04149720105785e-05	0.570300205859121	0.819	0.759	1
NASP	3.36364122444385e-05	0.313213277241073	0.933	0.904	1
AP2S1	3.4976568167581e-05	0.306259018894946	0.99	0.92	1
CD74	3.67237896662917e-05	0.303859946387413	1	0.998	1
HMGB3	3.77050164878506e-05	0.383786868871638	0.638	0.503	1
SRRT	4.32780062767322e-05	0.267016610051021	0.867	0.759	1
CLTB	4.39809359175576e-05	0.404921309337144	0.895	0.771	1
MPST	4.8167673530295e-05	-0.262720601565868	0.686	0.782	1
LY6E	4.85701494089183e-05	0.391106186976786	0.981	0.922	1
MARCO	5.0779490314562e-05	0.279188838524614	0.6	0.392	1
SLC25A5	6.6253832196408e-05	0.333941387352861	1	0.99	1
POLE3	7.06162410600824e-05	0.252066517587431	0.81	0.654	1
EGLN3	8.27075217860959e-05	-0.339745536658837	0.448	0.621	1
IFIT1	8.42707614684071e-05	0.793462024101823	0.352	0.205	1
CKB	8.58605039444318e-05	0.31147701463171	0.81	0.66	1
BANF1	8.66367248793552e-05	0.25756701795447	0.99	0.979	1
COA1	9.40018082219104e-05	0.26606291775219	0.971	0.914	1
POF1B	9.530652050365e-05	-0.253847878045921	0.419	0.593	1
H2AFY	0.000103646682110514	0.250984926497919	0.971	0.945	1
GGCT	0.000104164208587088	0.290231099670209	0.933	0.887	1
HELLS	0.00010778172176219	0.378810509400721	0.724	0.623	1
PKP2	0.000107905792694143	-0.319202267638288	0.733	0.813	1
PLAU	0.000114345574505301	0.394164541015566	0.4	0.218	1
DBF4	0.000119987965388941	0.251783889163995	0.724	0.574	1
SERPINE1	0.000120983875356291	0.260113523443893	0.371	0.203	1
ACTB	0.000123364400360522	0.30858852795444	1	1	1
SNHG8	0.000124257375313582	-0.365234227510097	0.933	0.962	1
HIST1H1C	0.000125701583598706	0.305303092078851	0.324	0.164	1
RFC2	0.000142721733704725	0.334461304192139	0.657	0.495	1
SRSF3	0.000163802798707684	0.284463814877212	0.981	0.985	1
CKAP5	0.000173660689122678	0.354658555574007	0.695	0.595	1
OASL	0.000177392702687262	1.64720481105599	0.343	0.203	1
HLA-DRA	0.000178932617670667	0.296694214910273	0.971	0.983	1
TLR5	0.000189778114267905	-0.258597220008503	0.248	0.419	1
PFN1	0.000192915554681864	0.288445427962322	0.99	1	1
SOX4	0.000217864658751207	-0.374195739639745	0.981	0.996	1
TUBG1	0.000218875746891466	0.275512461905104	0.771	0.679	1
KRT17	0.000227556849799045	0.801149983751581	0.79	0.652	1
FAM111A	0.000270146036426464	0.286288674330759	0.743	0.593	1
CD47	0.000270699461200964	0.269571513420702	0.952	0.904	1
SPINK5	0.000327113909522712	0.44439426661514	0.752	0.593	1
SNRPF	0.000333967305168053	0.264884250861908	0.981	0.979	1
S100A16	0.000397257946807041	0.4395148623882	0.924	0.843	1
FNBP4	0.000433310867307882	-0.275415451573919	0.905	0.973	1
EPB41L4A-AS1	0.000465051312100699	-0.293739665537022	0.838	0.912	1
MCM5	0.000477586011726372	0.263930946498109	0.59	0.421	1
RALBP1	0.000523782019479922	0.252911286278385	0.886	0.832	1
STRA13	0.00052596284835676	0.261378770385859	0.867	0.786	1
MYC	0.000529568438275473	-0.405260018747823	0.876	0.954	1
SYNGR2	0.000552207106265269	0.251838149226453	1	0.987	1
IL32	0.000558810392218788	-0.310320723553505	0.971	1	1
SSBP2	0.000564502782286574	-0.265317039253357	0.438	0.597	1
PGM2L1	0.000651079455052883	-0.27939722303228	0.362	0.516	1
HSP90AA1	0.000653863816266993	0.338368108823491	0.99	0.99	1
TP63	0.000654388667463273	0.256833594805085	0.743	0.604	1
MZT1	0.000677068624845905	0.255957645300772	0.543	0.434	1
SMS	0.000709904579235515	0.279799011747676	0.933	0.87	1
HSP90B1	0.000713042011442233	0.394350048177548	0.99	0.981	1
ARID5B	0.000722633642835505	-0.302702342549967	0.79	0.897	1
NCOA7	0.00072943964108561	0.350002069871729	0.876	0.757	1
IFIT3	0.000833589676772034	1.05376148240234	0.705	0.585	1
ALDH2	0.000909372403587445	0.299875129378114	0.933	0.874	1
KRT16	0.00091762298920309	1.11075799367764	0.429	0.26	1
HSPE1	0.000933553019811197	0.251049787707585	0.99	0.998	1
USP18	0.00107785475958301	0.266631818606417	0.714	0.549	1
ISG20	0.00113483190175481	0.75336289537602	0.476	0.375	1
MT2A	0.00114353143909099	0.483022826924614	0.667	0.547	1
MCM3	0.00119017871905182	0.350035002774547	0.724	0.65	1
DUT	0.00127752453854342	0.453801581299906	0.952	0.943	1
PPM1G	0.00132449392502154	0.256864799481989	0.924	0.935	1
S100A2	0.001357900534551	1.01997765580007	0.762	0.614	1
RPS2	0.00143727769910502	-0.2875319934102	0.99	0.994	1
DDX58	0.00174385123131095	0.6275164923389	0.495	0.365	1
STIP1	0.00174847456683402	0.271428038526854	0.829	0.79	1
NTRK2	0.00181136961151372	-0.273930123098369	0.924	0.966	1
RPL12	0.00191726514661299	-0.250804084091708	1	1	1
HP1BP3	0.00202211972456184	0.264449199682688	0.952	0.945	1
BAMBI	0.00271164581598429	-0.532202433347158	0.581	0.639	1
SFN	0.00282151346357269	0.346440848223992	0.943	0.87	1
MYBPC1	0.00293090091764468	-0.498249555877655	0.752	0.755	1
S100A10	0.00314169666345291	0.686388162431395	0.467	0.344	1
ZFP36L1	0.00326578210763442	-0.276970964711138	0.952	0.983	1
SNRPD1	0.00403781715220295	0.284003435628901	0.952	0.985	1
SCGB1A1	0.00409362052240666	-0.667161401474522	0.086	0.197	1
MIF	0.00419651576905322	0.275489845681376	1	0.998	1
LDHA	0.00430911034631405	0.284503240733596	0.962	0.918	1
GSN	0.00494260642473191	0.336134753875401	0.905	0.878	1
C10orf10	0.00496743117763596	-0.255459943772813	0.476	0.616	1
TMEM109	0.00530969245736567	0.268372824690922	0.886	0.799	1
HSPB1	0.00558257313857592	0.403689924993885	0.99	0.975	1
RGS5	0.00563808332944207	-0.550574798135831	0.038	0.132	1
KRT6A	0.00603046873855091	0.450782976023684	0.19	0.101	1
BTG1	0.00636471211898234	-0.252143575578185	0.99	1	1
HNRNPAB	0.0074392769824272	0.256857631199265	0.914	0.92	1
CTSB	0.00903155453864131	0.46553218569637	0.829	0.74	1
SAMD9	0.00907157451040078	0.468401662436053	0.543	0.419	1
LAP3	0.00963488366758827	0.268830376584238	0.895	0.811	1
IL1RN	0.0111623317370829	0.368472742707265	0.314	0.203	1
IFITM1	0.0118526512473055	0.695408205017102	0.724	0.677	1
FAM210B	0.0133968227462124	-0.397067651199613	0.781	0.832	1
LMO4	0.0147468830200118	-0.380889360177427	0.914	0.948	1
SAMD9L	0.0148383917079553	0.320152209987223	0.524	0.417	1
ID3	0.0152590901733413	0.447849126682964	0.733	0.614	1
TNFSF10	0.0154054106793137	0.712507884352586	0.838	0.822	1
ELF3	0.0157963451536909	-0.346146189575581	0.848	0.91	1
TRIB1	0.0163938588097411	-0.354275402492679	0.952	0.918	1
WARS	0.0176700811542019	0.291364567571476	0.81	0.715	1
C6orf141	0.0187526095535292	-0.414697460839999	0.829	0.874	1
MX1	0.0194715663318775	0.488136522643742	0.724	0.658	1
CCL20	0.0200337336186725	-0.658397068358072	0.933	0.891	1
CALML3	0.0203178045618154	0.264621643489837	0.924	0.878	1
IFITM3	0.0207788098243347	0.59166358337198	0.914	0.941	1
IFI6	0.0226102718359544	0.3956471018785	0.724	0.616	1
UBD	0.0226296747755673	-0.29833453117107	0.99	1	1
CSTB	0.0232844882381181	0.3242635072682	0.981	0.987	1
AHNAK	0.0246662247753446	-0.292550134020484	0.857	0.853	1
GDF15	0.0259632507494943	-0.629344664888874	0.438	0.528	1
ISG15	0.0286296291885663	0.709556265418692	0.543	0.478	1
FXYD3	0.02949967749087	0.271152814705429	0.99	0.981	1
IFIT2	0.0296011951938469	1.49952647672564	0.238	0.168	1
ATF5	0.0348381518781675	-0.337848308683784	0.924	0.922	1
SAT1	0.0404648093473704	0.386088556724528	0.962	0.948	1
GBP1	0.0428177091882713	0.371332257992262	0.6	0.535	1
S100A4	0.045528358222077	0.264131824276066	0.286	0.193	1
GBP4	0.0584023486052093	0.370084053381358	0.781	0.736	1
OAS1	0.0603146545514178	0.463013351454032	0.629	0.612	1
MMP7	0.070635866676881	0.416621055139769	0.286	0.208	1
UBE2L6	0.0808598198553373	0.266953337748648	0.962	0.95	1
ANXA1	0.0811232203928866	0.606138702408223	0.457	0.39	1
ID1	0.094448668234833	0.326912032397775	0.762	0.727	1
CLDN4	0.100371707241705	-0.28544869926982	0.99	0.983	1
MX2	0.138696487893356	0.31202385270256	0.467	0.417	1
AKR1C2	0.141497312194764	0.378238342123701	0.152	0.107	1
TRIB3	0.155415152407135	-0.314614891114807	0.524	0.56	1
PHLDA1	0.15776333489595	0.36624879145786	0.638	0.547	1
NR4A1	0.159550246707347	0.422190773682462	0.838	0.784	1
IFIH1	0.163509465318541	0.505800691967584	0.6	0.539	1
GC	0.174146706991873	-0.477502116162933	0.286	0.34	1
S100A14	0.189754559677554	0.351485375506293	0.99	0.977	1
AP000769.1	0.195442824066918	-0.301030416980673	0.467	0.497	1
CXCL3	0.197161904619754	-0.43571500049587	0.781	0.807	1
MMP10	0.243810771953731	0.505397732509294	0.267	0.229	1
S100A6	0.278262184801102	0.490751521108102	0.943	0.927	1
SOD2	0.307219969002137	0.30241000361061	0.905	0.862	1
S100A11	0.332559528766016	0.343972336999837	0.981	0.992	1
ICAM4	0.347695442643339	-0.43799727856939	0.343	0.386	1
LCN2	0.358379265589783	1.15651981702022	0.267	0.226	1
ZC3HAV1	0.39148655597668	0.450910691258365	0.6	0.585	1
GPNMB	0.405344856345207	0.276283301372845	0.952	0.975	1
LMP-1/BNLF2a/b	0.419758807339418	-0.287121145802778	0.219	0.243	1
RASD1	0.422087115459354	-0.266176951005748	0.352	0.369	1
PDZK1IP1	0.451683673055852	0.29780889820723	0.267	0.241	1
ASS1	0.874533258470794	0.479654175334513	0.686	0.704	1
CNFN	0.990448332333341	0.261475408168077	0.105	0.107	1
