# Supplementary material for: Tumor-Derived CXCL10 and CCL20 Polarize the Immune Microenvironment in Nasopharyngeal Carcinoma via Competitive Recruitment of Effector T Cells and Tregs
Source: Int J Med Sci. 2026 Jan 1;23(1):26–41. doi: 10.7150/ijms.116010 (PMC12701978; doi:10.7150/ijms.116010)
Supplement: Supplementary file 1 — Supplementary figures and data. [file ijmsv23p0026s1.zip › Supplementary data 2.xlsx]

## Sheet: Sheet1
sample ID	CCL20 level	CXCL10 level
H02	0	0
B04	0	3
A03	0	0
D12	0	1
F02	0	2
H08	1	0
G09	1	0
H10	1	2
D11	2	1
H01	2	1
C09	2	2
D04	2	3
A01	2	3
G06	2	2
A05	2	3
G07	2	2
D06	3	0
H09	3	1
D13	3	2
A02	3	3
C11	3	1
E10	3	2
D14	3	2
F12	3	2
G02	3	0
A04	1	2
C02	1	1
G03	2	0
H07	2	2
B02	3	0
E03	3	0
H06	3	2
C03	2	1
A10	2	3
A12	3	3
D03	0	3
A06	0	0
D02	0	3
E11	0	2
A13	0	3
A09	1	2
D10	1	3
B08	2	2
B13	2	2
H12	2	3
B03	3	1
F10	3	2
B01	3	2
E07	3	2
F11	3	3
A08	3	1
A07	3	2
B05	0	1
B11	1	0
A11	1	3
B10	1	2
B06	2	2
G13	2	3
C13	3	0
C10	3	2
B07	3	2
F14	3	2
B09	3	2
E12	3	2
E06	3	2
F08	3	2
E14	3	2
F01	3	2
H11	3	2
A14	3	3
C01	3	3
B12	3	3
E05	3	2
G10	3	0
H03	3	1
D09	3	1
G12	3	1
C08	3	1
H05	3	1
D05	3	2
C04	3	2
F09	3	2
F04	3	2
E02	3	2
C12	3	2
B14	3	3
E01	3	3
C05	3	3
F05	3	3
E04	3	3
C14	3	3
F07	3	0
F03	3	2
G08	3	2
F06	3	2
D01	3	2
H04	3	2
G01	3	3
E13	3	3
D07	0	0
G04	0	1
G05	0	2
G11	2	1
C07	2	2
D08	2	0
F13	2	1
E08	2	0
C06	1	2
G14	3	1
