# Supplementary material for: Tumor-Derived CXCL10 and CCL20 Polarize the Immune Microenvironment in Nasopharyngeal Carcinoma via Competitive Recruitment of Effector T Cells and Tregs
Source: Int J Med Sci. 2026 Jan 1;23(1):26–41. doi: 10.7150/ijms.116010 (PMC12701978; doi:10.7150/ijms.116010)
Supplement: Supplementary file 1 — Supplementary figures and data. [file ijmsv23p0026s1.zip › Supplementary data 3.xlsx]

## Sheet: Sheet1
Sample ID	State	CD20+ B cells (CD20+CD8-FOXP3-PANCK-)	CD8+ T cells (CD20-CD8+FOXP3-PANCK-)	FOXP3+ Tregs (CD20-CD8-FOXP3+PANCK-)
A04	CD20-CD8+/-FOXP3+/-	42.318	328.831	14.862
B02	CD20-CD8+/-FOXP3+/-	8.201	240.835	48.193
C02	CD20-CD8+/-FOXP3+/-	73.145	428.759	17.329
C06	CD20-CD8+/-FOXP3+/-	99.794	1315.11	40.682
C07	CD20-CD8+/-FOXP3+/-	63.872	78.665	92.957
C08	CD20-CD8+/-FOXP3+/-	15.607	133.659	20.964
C10	CD20-CD8+/-FOXP3+/-	30.964	181.64	31.924
C13	CD20-CD8+/-FOXP3+/-	91.75	749.334	25.307
C14	CD20-CD8+/-FOXP3+/-	26.185	416.77	11.279
D07	CD20-CD8+/-FOXP3+/-	57.438	76.624	36.752
D08	CD20-CD8+/-FOXP3+/-	4.976	501.222	149.571
D09	CD20-CD8+/-FOXP3+/-	84.293	30.584	4.639
E03	CD20-CD8+/-FOXP3+/-	36.002	790.312	23.671
E08	CD20-CD8+/-FOXP3+/-	19.368	48.67	71.428
F03	CD20-CD8+/-FOXP3+/-	67.101	216.182	38.247
F07	CD20-CD8+/-FOXP3+/-	10.853	202.689	7.421
F13	CD20-CD8+/-FOXP3+/-	49.227	403.39	42.891
G03	CD20-CD8+/-FOXP3+/-	77.649	389.49	115.786
G04	CD20-CD8+/-FOXP3+/-	22.33	301.538	9.045
G05	CD20-CD8+/-FOXP3+/-	60.719	37.269	34.871
G11	CD20-CD8+/-FOXP3+/-	93.087	6.987	18.469
G12	CD20-CD8+/-FOXP3+/-	6.582	212.952	47.256
G13	CD20-CD8+/-FOXP3+/-	13.915	134.492	63.796
G14	CD20-CD8+/-FOXP3+/-	88.461	5.315	27.358
H06	CD20-CD8+/-FOXP3+/-	40.176	449.364	46.035
H07	CD20-CD8+/-FOXP3+/-	70.52	1978.25	21.743
A09	CD20+CD8+FOXP3+	619.138	357.223	76.532
A13	CD20+CD8+FOXP3+	926.191	388.127	61.749
A14	CD20+CD8+FOXP3+	340.695	278.477	280.357
B05	CD20+CD8+FOXP3+	101.854	292.15	57.291
B06	CD20+CD8+FOXP3+	424.152	237.372	71.956
B07	CD20+CD8+FOXP3+	859.537	237.376	65.734
B09	CD20+CD8+FOXP3+	721.324	1455.34	55.036
B12	CD20+CD8+FOXP3+	176.252	646.27	62.385
B14	CD20+CD8+FOXP3+	764.335	187.599	52.167
C01	CD20+CD8+FOXP3+	1483.06	516.122	67.823
C05	CD20+CD8+FOXP3+	955.216	188.739	74.219
C12	CD20+CD8+FOXP3+	238.363	188.303	58.624
D01	CD20+CD8+FOXP3+	675.982	382.124	72.403
E01	CD20+CD8+FOXP3+	826.688	170.971	84.357
E02	CD20+CD8+FOXP3+	398.091	108.957	81.357
E04	CD20+CD8+FOXP3+	902.323	410.769	60.852
E05	CD20+CD8+FOXP3+	557.957	120.996	73.685
E06	CD20+CD8+FOXP3+	301.159	1299.11	335.217
E11	CD20+CD8+FOXP3+	799.029	239.369	53.842
E12	CD20+CD8+FOXP3+	454.531	320.958	69.572
E13	CD20+CD8+FOXP3+	163.217	174.06	59.037
E14	CD20+CD8+FOXP3+	940.762	335.193	82.357
F01	CD20+CD8+FOXP3+	875.765	436.802	54.719
F04	CD20+CD8+FOXP3+	203.851	164.538	70.318
F05	CD20+CD8+FOXP3+	638.416	224.099	63.917
F06	CD20+CD8+FOXP3+	367.32	164.363	75.846
F08	CD20+CD8+FOXP3+	976.258	1912.3	77.198
F09	CD20+CD8+FOXP3+	272.94	295.978	79.024
F14	CD20+CD8+FOXP3+	696.619	104.175	51.394
G01	CD20+CD8+FOXP3+	504.262	682.886	83.357
G08	CD20+CD8+FOXP3+	145.337	369.683	56.483
G10	CD20+CD8+FOXP3+	972.681	365.273	66.491
H03	CD20+CD8+FOXP3+	1184.01	627.817	68.145
H04	CD20+CD8+FOXP3+	811.63	356.078	85.357
H11	CD20+CD8+FOXP3+	227.55	267.237	164.258
A06	CD20+CD8+FOXP3-	759.442	222	16.548
A07	CD20+CD8+FOXP3-	303.728	146.048	3.142
A08	CD20+CD8+FOXP3-	688.507	189.264	24.915
A10	CD20+CD8+FOXP3-	380.119	863.423	39.802
A11	CD20+CD8+FOXP3-	590.204	423.012	8.194
A12	CD20+CD8+FOXP3-	2413.87	414.829	22.639
B01	CD20+CD8+FOXP3-	534.315	204.118	41.372
B03	CD20+CD8+FOXP3-	197.844	152.454	1.845
B08	CD20+CD8+FOXP3-	910.065	553.056	32.154
B10	CD20+CD8+FOXP3-	346.702	841.16	12.483
B11	CD20+CD8+FOXP3-	624.121	761.327	28.576
B13	CD20+CD8+FOXP3-	260.998	129.615	37.618
C03	CD20+CD8+FOXP3-	873.379	220.207	5.738
C04	CD20+CD8+FOXP3-	330.65	417.818	44.129
D02	CD20+CD8+FOXP3-	709.913	795.784	19.357
D03	CD20+CD8+FOXP3-	244.082	185.788	50
D05	CD20+CD8+FOXP3-	890.557	249.167	6.832
D10	CD20+CD8+FOXP3-	1472.33	676.078	45.093
E07	CD20+CD8+FOXP3-	518.995	1164.47	10.527
F10	CD20+CD8+FOXP3-	160.473	279.156	26.435
F11	CD20+CD8+FOXP3-	951.801	818.371	33.506
H05	CD20+CD8+FOXP3-	132.297	430.703	0.923
H12	CD20+CD8+FOXP3-	981.46	157.38	29.683
